# Supplementary material for: ZnO/Graphene Composite from Solvent-Exfoliated Few-Layer Graphene Nanosheets for Photocatalytic Dye Degradation under Sunlight Irradiation
Source: Micromachines (Basel). 2023 Jan 12;14(1):189. doi: 10.3390/mi14010189 (PMC9860591; doi:10.3390/mi14010189)
Supplement: Supplementary file 1 [file micromachines-14-00189-s001.zip]

Archive with 1 entries (1 files):
- micromachines-2025261-supplementary.pdf
